# Supplementary material for: Epidemiological and Clinical Characteristics Associated with Antimicrobial-Resistant Urinary Tract Infections in Outpatient and Inpatient Settings: A Retrospective Study from Northwestern Mexico
Source: Pathogens. 2026 Jan 14;15(1):92. doi: 10.3390/pathogens15010092 (PMC12845216; doi:10.3390/pathogens15010092)
Supplement: Supplementary file 1 [file pathogens-15-00092-s001.zip]

Archive with 1 entries (1 files):
- pathogens-4064268-supplementary.pdf
